# Supplementary material for: Flavonoid Constituents and Alpha-Glucosidase Inhibition of Solanum stramonifolium Jacq. Inflorescence with In Vitro and In Silico Studies
Source: Molecules. 2022 Nov 24;27(23):8189. doi: 10.3390/molecules27238189 (PMC9736281; doi:10.3390/molecules27238189)
Supplement: Supplementary file 1 [file molecules-27-08189-s001.zip]

Archive with 1 entries (1 files):
- molecules-2021878-supplementary.pdf
